# Supplementary material for: Oral iron exacerbates colitis and influences the intestinal microbiome
Source: PLoS One. 2018 Oct 11;13(10):e0202460. doi: 10.1371/journal.pone.0202460 (PMC6181268; doi:10.1371/journal.pone.0202460)
Supplement: S1 File — (XLSX) [file pone.0202460.s001.xlsx]

## Sheet: Fig. 1
100ppm iron + DSS, D1	200ppm iron, D1	200ppm iron + DSS, D1	400ppm iron + DSS, D1		100ppm iron + DSS, D2	200ppm iron, D2	200ppm iron + DSS, D2	400ppm iron + DSS, D2		100ppm iron + DSS, D3	200ppm iron, D3	200ppm iron + DSS, D3	400ppm iron + DSS, D3		100ppm iron + DSS, D4	200ppm iron, D4	200ppm iron + DSS, D4	400ppm iron + DSS, D4		100ppm iron + DSS, D5	200ppm iron, D5	200ppm iron + DSS, D5	400ppm iron + DSS, D5
0	0	0	0		0	0.252525	-0.254453	-0.518135		0.769231	1.26263	0	-2.07254		1.02564	1.51515	1.78117	-0.518135		4.10256	2.27273	2.79898	1.5544
0	0	0	0		0.268817	-0.260417	0.260417	-0.260417		0.806452	0.78125	1.5625	-0.3125		3.22581	1.82292	1.82292	1.04167		4.83871	3.64583	3.125	2.08333
0	0	0	0		-0.529101	0	1.0582	2.62467		-0.26455	0.505051	2.6455	4.98688		0	1.51515	5.02646	5.24934		0.793651	1.26263	6.08466	6.03675
0	0	0	0		-0.265957	0.258398	-0.26178	-0.262467		0	0.258398	1.04712	0		1.06383	1.29199	1.57068	0.787402		2.12766	1.80879	3.14136	1.83727
0	0	0	0		0	0.26738	0.265957	0.492611		0.510204	0.534759	0.531915	0.738916		0.255102	1.87166	1.32979	0.985222		1.53061	2.94118	2.65957	2.46305
0	0	0	0		-0.529101	1.10497	-0.520833	2.8133		-1.0582	1.38122	0	3.32481		0	1.9337	1.5625	3.06905		1.0582	2.76243	3.64583	3.06905
1.83333	0.473435	0.206718	0.238095		2.55556	0.526039	0.671835	0.761905		3.33333	0.999474	3.10078	1.42857		5.55556	-2.15676	1.55039	2.38095		6.66667	1.42031	1.91214	2.85714
0.163934	0.280899	0.0986193	0.292398		0.382514	0.842697	0.345168	0.877193		2.73224	1.1236	1.08481	2.92398		5.46448	2.24719	1.82446	2.22222		8.19672	3.93258	1.82446	0.877193
0.0526316	0.1	0.308642	0.253807		0.263158	0.25	0.864198	0.609137		2.63158	-2	4.93827	2.03046		4	-0.75	3.45679	1.01523		2.10526	-0.75	2.90123	4.06091
0.0537634	1.05263	2.63158	0.273224		0.107527	2.05263	5.10526	0.928962		3.76344	2.15789	6.84211	1.0929		4.56989	2.63158	6.84211	1.0929		3.22581	3.26316	7.31579	1.36612
0.21322	0.273673	0.257732	0.103734		3.94456	4.54297	4.63918	1.14108		5.01066	6.29447	2.31959	1.65975		3.94456	3.72195	2.06186	0.103734		2.34542	3.94089	-2.57732	-0.674274
0.565553	0.39818	0.48913	0.27248		3.3419	5.80205	11.9565	0.817439		4.37018	6.9397	13.0435	1.90736		5.39846	5.80205	5.43478	4.08719		2.82776	6.37088	4.34783	1.90736
0.26455	3.3966	0.214362	0.158898		4.7619	4.3956	5.03751	7.52119		3.7037	4.14585	5.30547	7.25636		2.91005	3.14685	5.03751	6.99153		1.16402	3.14685	1.98285	6.19703
0.141509	0.0478698	-0.10917	0.418191		4.71698	5.31355	4.80349	4.54783		2.83019	2.92006	9.17031	4.54783		3.77358	3.0158	5.8952	3.76372		1.88679	2.44136	5.34934	3.50235
2.6455	1.32979	0.491803	1.53061		4.2328	-1.06383	2.24044	3.57143		4.2328	-3.98936	4.37158	7.14286		3.96825	-2.87234	4.20765	5.61224		0.793651	-1.59574	3.27869	5.10204
0.771208	2.90323	0.235849	0.537634		2.31362	6.77419	0.330189	1.88172		5.39846	10.9677	0.849057	3.76344		5.9126	16.129	1.03774	3.11828		2.57069	20.9677	1.41509	0
-1.05541	-1.43646	0.0492611	0.265957		0	-0.828729	0.295567	0.531915		0.791557	1.65746	1.97044	4.25532		2.11082	1.65746	2.36453	3.19149		-0.263852	1.65746	1.97044	-0.797872
-0.789474	0	0.804598	0.546448		0	1.14286	2.81609	-0.546448		1.05263	4.17143	2.29885	1.0929		1.31579	4.85714	5.17241	0.437158		-2.63158	3.71429	0.287356	-2.73224
-1.90736	1.07527	0.505051	0.961538		-2.17984	1.07527	2.0202	3.84615		0.27248	2.74194	3.53535	6.25		1.08992	2.41935	4.0404	6.82692		-0.544959	3.22581	3.53535	1.92308
-1.34048	0.284091	0.27248	0.995025		-0.536193	1.42045	1.3624	1.74129		1.34048	3.40909	4.41417	4.47761		1.60858	1.70455	2.17984	5.47264		-1.98391	2.27273	-0.817439	4.97512
1.57895	1.0989	0.507614	0.512821		5.26316	9.15751	3.04569	2.05128		6.84211	15.7509	3.5533	2.82051		6.31579	18.315	4.56853	4.61538		5.52632	31.1355	5.58376	2.82051
0.247525	-2.32558	0.346878	0.259067		0.742574	-2.90698	4.06343	-0.259067		6.93069	0.930233	4.3112	1.5544		8.41584	7.55814	4.55897	1.03627		5.94059	19.186	0.891972	1.03627
1.66667			0.097561		3.125			0.97561		5.72917			4.87805		3.38542			7.31707		4.16667			6.34146
1.81287			1		4.50292			1.5		4.09357			2		4.97076			0.25		1.75439			2.25
1.23711			1.70455		2.31959			2.55682		2.83505			1.70455		1.28866			1.70455		1.03093			-0.284091
0.159574			0.44335		0.851064			0.935961		0.531915			1.33005		0.797872			1.47783		-0.265957			2.11823
0.167785			0.0988142		2.34899			1.77866		6.82327			3.75494		1.06264			1.28458		-6.87919			0.790514
0.0508906			0.200401		2.29008			1.2024		4.83461			3.20641		3.56234			3.70741		1.52672			-0.300601
0.142315			0.419948		-1.80266			0.787402		-1.32827			1.04987		-3.22581			1.31234		-6.54649			0.787402
0.304878			0.417755		4.87805			1.30548		9.14634			4.17755		6.09756			4.64752		5.4878			6.00522
100ppm iron + DSS, D6	200ppm iron, D6	200ppm iron + DSS, D6	400ppm iron + DSS, D6		100ppm iron + DSS, D7	200ppm iron, D7	200ppm iron + DSS, D7	400ppm iron + DSS, D7		100ppm iron + DSS, D8	200ppm iron, D8	200ppm iron + DSS, D8	400ppm iron + DSS, D8		100ppm iron + DSS, D9	200ppm iron, D9	200ppm iron + DSS, D9	400ppm iron + DSS, D9		100ppm iron + DSS, D10	200ppm iron, D10	200ppm iron + DSS, D10	400ppm iron + DSS, D10
5.38462	3.53535	4.3257	4.66321		4.61538	4.0404	1.78117	1.03627		-15.641	4.54545	-0.508906	-2.07254		-22.0513	4.79798	5.85242	-1.03627			5.05051	9.41476	9.32642
6.45161	4.42708	4.6875	2.96875		9.67742	5.72917	-0.78125	-0.520833		-23.3871	6.77083	-6.25	-4.42708			7.55208	-6.77083	4.42708			8.07292	-4.6875	7.29167
3.1746	1.26263	6.34921	7.34908		1.0582	1.76768	0	2.3622		-2.1164	1.51515	-7.40741	-2.09974		0	2.0202	-3.1746	-7.08661		4.2328	3.28283	0	7.61155
5.85106	2.32558	4.71204	5.24934		-2.12766	2.58398	-1.83246	2.3622		-3.7234	2.84238	-5.49738	0.262467		-5.31915	3.61757	-7.32984	0.262467		-1.06383	3.61757	-2.87958	8.13648
3.57143	2.6738	4.25532	3.69458		0.510204	2.94118	-3.45745	0.985222		-4.84694	3.20856	-6.38298	-0.985222		-1.02041	4.27807	-3.7234	-5.41872		-3.57143	5.34759	6.64894	6.89655
1.5873	3.59116	3.90625	5.88235		3.1746	4.41989	0.520833	4.85934		-5.29101	5.24862	-5.72917	3.83632		-2.6455	6.35359	2.34375	-5.37084		0.26455	7.73481	8.33333	10.4859
4.72222	0.999474	-0.516796	3.33333		0	2.05155	-5.42636	0		-2.77778	3.10363	-9.04393	-1.90476		0.277778	3.36665	-10.5943	-1.66667		5	5.20779	-7.49354	-0.952381
8.30601	3.08989	1.08481	0.935673		1.0929	3.37079	-3.84615	-0.584795		-5.7377	3.70787	-7.79093	-1.75439		-5.19126	3.93258	-7.29783	2.33918		-4.37158	4.49438	-7.29783	4.09357
-0.526316	3.5	-0.246914	0.507614		-6.31579	3.25	-6.17284	-4.06091		-15.7895	3.25	-4.93827	-7.61421		-12.6316	3.75	-4.32099	-5.58376		-13.4211	2.5	0.617284	-3.09645
0.430108	4.21053	6.05263	6.01093		-1.6129	5.26316	5.26316	-5.46448		-5.91398	5.52632	3.15789	-11.4754		-5.37634	5.26316	6.84211	3.82514		-1.6129	5.94737	6.84211	7.10383
-4.58422	5.63766	-6.75258	-4.04564		-7.99574	6.185	-12.0103	-8.71369		-16.3113	6.185	-17.5258	-15.4564		-14.7122	9.46907	-17.0103	-15.1971		-10.4478	10.0164	-13.9175	-14.4191
-0.771208	6.65529	1.63043	-5.72207		-3.3419	8.07736	-7.6087	-7.90191		-10.0257	9.78385	-14.1304	-16.6213		-9.76864	11.4903	-13.0435	-15.5313		-13.6247	11.7747	-10	-14.4414
-1.5873	3.3966	1.28617	6.88559		-7.93651	6.19381	-3.53698	1.69492		-15.3439	4.8951	-8.89603	-6.77966		-12.6984	5.19481	-7.82422	-6.51483		-10.0529	5.64436	-6.75241	-4.66102
-3.30189	6.74964	3.32969	-0.156822		-10.6132	7.22834	-2.29258	-6.42969		-19.8113	3.39876	-9.38865	-14.7935		-17.4528	5.50503	-7.20524	-13.2253		-15.0943	10.1005	-4.47598	-11.1343
-5.82011	-0.531915	2.18579	-0.510204		-14.5503	-0.265957	-0.546448	-1.02041		-21.164	0	-3.27869	-5.10204
-4.88432	29.0323	0.707547	-4.03226		-14.653	30.6452	-4.71698	-8.60215		-19.7943	31.6129	-13.9151	-12.9032
-5.01319	-0.276243	-1.47783	-6.91489		-14.6702	1.38122	-3.44828	-14.2021		-22.4274	1.9337	-4.4335	-20.2128
-7.36842	0.914286	-1.14943	-6.28415		-18.9474	4.57143	-5.17241	-10.0546		-26.8421	5.14286	-5.74713	-16.9399
-4.63215	1.6129	-1.51515	-4.80769		-8.44687	1.88172	-9.09091	-12.7404		-16.6213	2.68817	-17.6768	-17.3077
-6.70241	2.55682	-4.63215	1.49254		-17.4263	3.97727	-8.99183	-4.72637		-20.1072	4.26136	-13.8965	-5.97015
1.57895	39.5604	3.29949	-2.5641		-6.31579	47.2527	-2.13198	-5.64103		-9.47368	43.5897	-9.13706	-12.8718
-0.247525	21.5116	-1.88305	-3.10881		-2.9703	23.5465	-6.83845	-9.32642		-7.42574	20.3488	-13.776	-17.0984
0			4.34146		-4.6875			0.97561		-8.33333			0.487805
4.09357			-0.5		2.92398			0		2.92398			0.5
1.49485			-1.25		-2.06186			-6.25		-4.12371			-8.01136
-1.48936			1.23153		-2.12766			-0.492611		-6.8617			-4.4335
-12.1924			-2.66798		-18.9038			-10.0791		-33.4452			-17.9842
-3.81679			-4.05812		-9.41476			-11.3226		-17.3537			-20.3407
-9.86717			-2.09974		-13.852			-8.13648		-20.4459			-17.0604
1.52439			4.17755		-4.87805			-0.261097		-12.1951			-0.78329

## Sheet: Fig. 3
		Day 10 course							Day 8 course
	100ppm iron + DSS	200ppm iron	200ppm iron + DSS	400ppm iron + DSS				100ppm iron + DSS	200ppm iron	200ppm iron + DSS	400ppm iron + DSS
	5	0	1	3				5	0	4	3
	6	0	4	3				5	0	3	4
	2	0	1	2				6	0	3	5
	1	0	3	1				5	0	4	4
	3	0	2	1				5	0	4	4
	1	0	1	1				5	0	1	2
	3	0	1	3				3	0	1	4
	2	0	2	3				2	0	4	5
	5	0	1	2				4	0	3	6
	3	0	3	2				5	0	3	2
	5	0	2	4				4	0	2	5
	6	0	3	4				3	0	5	3
	4	0	5	3				6	0	3	2
	4	0	2	2				6	0	2	5
Mean	3.57143	0	2.21429	2.42857				5	0	2	6
Median	3.5	0	2	2.5				4	0	2	3
							Mean	4.5625	0	2.875	3.9375
							Median	5	0	3	4

## Sheet: Fig. 4
		100ppm iron, DSS, day-1	100ppm iron, DSS, day-8	100ppm iron, DSS, day-10	200ppm iron, day-1	200ppm iron, day-8	200ppm iron, day-10	200ppm iron, DSS, day-1	200ppm iron, DSS, day-8	200ppm iron, DSS, day-10	400ppm iron, DSS, day-1	400ppm iron, DSS, day-8	400ppm iron, DSS, day-10								100ppm iron, day-1	100ppm iron, day-10	400ppm iron, day-1	400ppm iron, day-10
		30	15	80	0	20	20	0	0	10	40	70	0								0	0	20	0
		0	21	10	10	0	30	10	20	30	20	80	20								10	90	0	20
		0	0	0	0	0	10	0	0	10	0	50	590								0	30	0	10
		0	0	10	0	0	0	20	30	20	0	0	0								0	10	10	20
		40	20	10	10	0	0	0	80	20	0	50	0								0	0	0	0
		10	0	540	40	0	30	0	10	30	0	250	0								20	10	0	0
		7	0	15	5	20	0.1	0	0	23	21	20	58
		20	100	122	6	0	8	24	0	5	6	0	49
		0	115	28	0	0	0	0	69	11	0	59	28
		0	47	0	10	1	5	0.004	23	57	47	133	47
		0	17	0	24	0	30	8	25	43	5	70	140
		35	90	0	6	0	20	12.1	23	3	0	35	10
		4	15	0	41	30	45	4	52	14	9	113	1
		9	145	84	5	5	18.9	46	46	39	51	23	20
		16	40		0	60		0	25		13.9	32						100ppm iron, DSS, day-1		100ppm iron, DSS, day-8	200ppm iron, day-1		200ppm iron, day-8	200ppm iron, DSS, day-1	200ppm iron, DSS, day-8	400ppm iron, DSS, day-1	400ppm iron, DSS, day-8
		27	53		0	2		2	69		19	121						20		15	0		20	0	0	0	70
		29	17		0			26	1		17	200						0		21	0		0	0	20	0	80
		13	103		0			17	3		9	100						0		0	0		0	0	0	10	50
		19	50		0			20	1.5		20	18						20		0	0		0	20	30	0	0
		0	90		0			23	22		5	40						0		20	0		0	30	80	20	50
		20	154		30			0	200		40	186						0		0	0		0	0	10	10	250
		15	0		10			0	135		20	13						0		0	30		20	30	0	20	20
		20	91					0	0.1		0	110						30		100	10		0	0	0	0	0
		0	47					0	0.2		0	52
		0						0			10
		20						20			0
		0						30			20
		0						0			10
		0						30			20
		30						0			0
		200ppm iron, day-1	200ppm iron, day-1	200ppm iron, day-8	200ppm iron, day-8	200ppm iron, day-10	200ppm iron, day-10					200ppm iron, DSS, day-8	200ppm iron, DSS, day-8	200ppm iron, DSS, day-10	200ppm iron, DSS, day-10
		30	2.67618	20	2.31884	20	1.29032					0	0	10	0.645161
		0	0	0	0	30	1.93548					20	2.31884	30	1.93548
		0	0	0	0	10	0.645161					0	0	10	0.645161
		0	0	0	0	0	0					30	3.47826	20	1.29032
		40	3.56824	0	0	0	0					80	9.27536	20	1.29032
		10	0.892061	0	0	30	1.93548					10	1.15942	30	1.93548
		7	0.624442	20	2.31884	0.1	0.00645161					0	0	23	1.48387
		20	1.78412	0	0	8	0.516129					0	0	5	0.322581
		0	0	0	0	0	0					69	8	11	0.709677	400ppm iron, DSS, day-8	400ppm iron, DSS, day-8	400ppm iron, DSS, day-10	400ppm iron, DSS, day-10
		0	0	1	0.115942	5	0.322581					23	2.66667	57	3.67742	70	8.11594	0	0
		0	0	0	0	30	1.93548					25	2.89855	43	2.77419	80	9.27536	20	1.29032
		35	3.12221	0	0	20	1.29032					23	2.66667	3	0.193548	50	5.7971	590	38.0645
		4	0.356824	30	3.47826	45	2.90323					52	6.02899	14	0.903226	0	0	0	0
		9	0.802855	5	0.57971	18.9	1.21935					46	5.33333	39	2.51613	50	5.7971	0	0
		16	1.4273	60	6.95652	15.5	1					25	2.89855	Average	1.45161	250	28.9855	0	0
		27	2.40856	2	0.231884	STD	0.897235					69	8	STD	0.977143	20	2.31884	58	3.74194
		29	2.58698	8.625	1							1	0.115942			0	0	49	3.16129
		13	1.15968	STD	1.86495			100ppm iron, DSS, day-8	100ppm iron, DSS, day-8	100ppm iron, DSS, day-10	100ppm iron, DSS, day-10	3	0.347826			59	6.84058	28	1.80645
		19	1.69492					15	1.73913	80	5.16129	1.5	0.173913			133	15.4203	47	3.03226
		0	0					21	2.43478	10	0.645161	22	2.55072			70	8.11594	140	9.03226
		20	1.78412					0	0	0	0	200	23.1884			70	8.11594	10	0.645161
		15	1.33809					0	0	10	0.645161	135	15.6522			70	8.11594	1	0.0645161
		20	1.78412					20	2.31884	10	0.645161	0.1	0.0115942			70	8.11594	20	1.29032
		0	0					0	0	540	34.8387	0.2	0.0231884			70	8.11594	Average	4.43779
		0	0					0	0	15	0.967742	Average	4.03285			70	8.11594	STD	9.61761
		20	1.78412					100	11.5942	122	7.87097	STD	5.50644			70	8.11594
		0	0					115	13.3333	28	1.80645					70	8.11594
		0	0					47	5.44928	0	0					70	8.11594
		0	0					17	1.97101	0	0					70	8.11594
		30	2.67618					90	10.4348	0	0					70	8.11594
		0	0					15	1.73913	0	0					70	8.11594
		10	0.892061					145	16.8116	84	5.41935					70	8.11594
		0	0					40	4.63768	Average	4.14286					70	8.11594
		0	0					53	6.14493	STD	8.85139					Average	8.17391
		10	0.892061					17	1.97101							STD	5.27526
		40	3.56824					103	11.942
		5	0.44603					50	5.7971
		6	0.535236					90	10.4348
		0	0					154	17.8551
		10	0.892061					0	0
		24	2.14095					91	10.5507
		6	0.535236					47	5.44928
		41	3.65745					Average	5.94203
		5	0.44603					STD	5.45947
		0	0
		0	0
		0	0
		0	0
		0	0
		0	0
		30	2.67618
		10	0.892061
		0	0
		10	0.892061
		0	0
		20	1.78412										200ppm iron, day-1	200ppm iron, day-8	200ppm iron, day-10	100ppm iron, DSS, day-8	100ppm iron, DSS, day-10	200ppm iron, DSS, day-8	200ppm iron, DSS, day-10	400ppm iron, DSS, day-8	400ppm iron, DSS, day-10
		0	0									Average	1.00039	1	1	5.94203	4.14286	4.03285	1.45161	8.17391	4.43779
		0	0									STD	1.1772	1.86495	0.897235	5.45947	8.85139	5.50644	0.977143	5.27526	9.61761
		0	0									SQT	10.583	4	3.74166	4.89898	3.74166	4.89898	3.74166	4.89898	3.74166
		24	2.14095									SEM	0.111235	0.466238	0.239796	1.11441	2.36563	1.124	0.261153	1.07681	2.57041
		0	0
		0.004	0.000356824
		8	0.713649
		12.1	1.07939
		4	0.356824
		46	4.10348
		0	0
		2	0.178412
		26	2.31936
		17	1.5165
		20	1.78412
		23	2.05174
		0	0
		0	0
		0	0
		0	0
		0	0
		20	1.78412
		30	2.67618
		0	0
		30	2.67618
		0	0
		40	3.56824
		20	1.78412
		0	0
		0	0
		0	0
		0	0
		21	1.87333
		6	0.535236
		0	0
		47	4.19269
		5	0.44603
		0	0
		9	0.802855
		51	4.54951
		13.9	1.23996
		19	1.69492
		17	1.5165
		9	0.802855
		20	1.78412
		5	0.44603
		40	3.56824
		20	1.78412
		0	0
		0	0
		10	0.892061
		0	0
		20	1.78412
		10	0.892061
		20	1.78412
		0	0
	Average	11.2143	1.00039
		STD	1.1772

## Sheet: Fig. 5
	200ppm iron, day-1	200ppm iron, day-8	200ppm iron, day-10	100ppm iron, DSS, day-8	100ppm iron, DSS, day-10	200ppm iron, DSS, day-8	200ppm iron, DSS, day-10	400ppm iron, DSS, day-8	400ppm iron, DSS, day-10									Low iron day1	High iron day1	Low iron day10	High iron day10	Low iron day28	High iron day28
	0.671316	0.634659	0.625859	0.808029	0.896265	1.00926	0.623793	0.86066	0.658918									0.439899	0.390309	0.528746	0.671316	0.714706	0.671316
	0.406839	0.733728	0.572137	0.770879	0.896265	0.786358	0.673382	0.832797	0.51015									0.489488	0.444031	0.565938	0.642389	1.12382	0.642389
	0.551475	0.705865	0.398574	0.84518	1.06415	0.764687	0.623793	1.02474	0.590733									0.398574	0.563872	0.441965	0.679581	0.441965	0.741567
	0.435766	0.715152	0.977117	0.944249	0.768676	0.798742	0.539078	1.17954	0.917196									0.629991	0.388243	0.741567	0.594866	0.741567	0.842812
	0.429568	0.721344	1.10109	1.04951	0.737683	0.715152	0.320058	1.15477	0.361382									0.611395	0.317992	0.462627	0.537011	0.462627	1.0329
	0.462627	0.631563	0.415104	1.63773	1.01456	0.944249	0.640322	1.41792	0.427501									0.605197	0.93166	0.522548	0.487422	0.522548	0.673382
	0.681098	0.625371	1	0.959728	5.36396	0.712057	3.70891	1.07737	3.81429
	1.03093	0.941153	1.2	2.24143	6.93222	0.67181	4.2482	2.4922	1.97328
	0.622275	0.911204	1.18605	1.86791	5.82266	5.79166	9.74022	4.11182	6.70287
	0.591317	0.942446	1.75633	2.49397	4.7007	4.53953	4.50234	2.02287	3.81429
	0.616084	1.63236	2.03527	1.85551	4.6945	3.40518	4.04364	6.40533	3.47336
	0.55107	1.05588	1.26664	5.49413	5.94043	2.07246	6.63468	1.86171	2.14685
	0.882331	1.21085	1.07448	3.36179	5.72348	2.20263	5.32056	0.479405	4.93625
	1.01855	0.727352	1.17164	0.73355	4.49614	3.05185	3.08285	1.39681	3.20682
	0.392624	1.04968		2.25842		1.14886		4.10563
	0.646769	1.05588		2.07246		0.975298		3.34939
	0.179854			4.11182		1.63236		1.21767
	1.47119			2.02907		1.05588		1.24184
	0.45461			6.40533		0.727352		6.49211
	1.00009			1.86171		0.832729		1.92369
	0.776941			3.87628		1.92989		2.69853
	1.35962			2.00428		1.52078		1.8803
	0.536495			4.242		1.71294		2.53116
	0.536495			0.91951		2.60555		2.59315
	0.410972
	0.470892
	0.361382								200ppm iron, day-1	200ppm iron, day-8	200ppm iron, day-10	100ppm iron, DSS, day-8	100ppm iron, DSS, day-10	200ppm iron, DSS, day-8	200ppm iron, DSS, day-10	400ppm iron, DSS, day-8	400ppm iron, DSS, day-10
	0.902733							Average	0.997981	1.00383	0.995976	2.56762	3.30537	1.94791	3.01225	2.54454	2.2597
	0.665618							STD	0.480831	0.29273	0.423303	1.70441	2.2005	1.45651	2.57658	1.77768	1.80268
	0.637755							SQT	10.583	4	3.74166	4.89898	3.74166	4.89898	3.74166	4.89898	3.74166
	0.6037							SEM	0.0454342	0.0731826	0.113132	0.347912	0.588108	0.297309	0.688621	0.362867	0.481786
	0.572741
	0.798742
	0.851372
	0.637755
	0.557262
	1.00009
	-0.233752
	0.652968
	0.696358
	0.727352		200ppm iron, day-1	200ppm iron, day-1	200ppm iron, day-8	200ppm iron, day-8	200ppm iron, day-10	200ppm iron, day-10
	0.59718		0.671316	0.987229	0.634659	0.7131	0.625859	0.590433
	0.498001		0.406839	0.598293	0.733728	0.824413	0.572137	0.539752
	0.659166		0.551475	0.810992	0.705865	0.793106	0.398574	0.376014
	0.950504		0.435766	0.640833	0.715152	0.803542	0.977117	0.921808
	0.214784		0.429568	0.631717	0.721344	0.810499	1.10109	1.03876
	0.252534		0.462627	0.680334	0.631563	0.709622	0.415104	0.391608
	0.252534		0.681098	1.00161	0.625371	0.702664	1	0.943396
	0.665365		1.03093	1.51608	0.941153	1.05748	1.2	1.13208
	0.621974		0.622275	0.915111	0.911204	1.02382	1.18605	1.11892
	0.448412		0.591317	0.869583	0.942446	1.05893	1.75633	1.65692
	1.17985		0.616084	0.906005	1.63236	1.83411	2.03527	1.92007
	0.689912		0.55107	0.810397	1.05588	1.18638	1.26664	1.19494
	0.398574		0.882331	1.29755	1.21085	1.3605	1.07448	1.01366
	0.57193		1.01855	1.49787	0.727352	0.817249	1.17164	1.10532
	0.41717		0.392624	0.577388	1.04968	1.17942	1.05574	0.995976	Average
	0.421303		0.646769	0.951131	1.05588	1.18638		0.423303	STD
	0.673382		0.179854	0.264492	0.893405	1.00383	Average	3.74166	SQT
	0.758495		1.47119	2.16352		0.29273	STD	0.113132	SEM
	0.643947		0.45461	0.668545		4	SQT
	0.678002		1.00009	1.47073		0.0731826	SEM
	0.662522		0.776941	1.14256
	0.631563		1.35962	1.99944
	1.0588		0.536495	0.788963
	0.637755		0.536495	0.788963		100ppm iron, DSS, day-8	100ppm iron, DSS, day-8	100ppm iron, DSS, day-10	100ppm iron, DSS, day-10
	0.634659		0.410972	0.60437		0.808029	0.907898	0.896265	0.845533
	0.118023		0.470892	0.692488		0.770879	0.866156	0.896265	0.845533
	1.02287		0.361382	0.531445		0.84518	0.949641	1.06415	1.00391
	1.40536		0.902733	1.32755		0.944249	1.06095	0.768676	0.725166
	0.867869		0.665618	0.97885		1.04951	1.17922	0.737683	0.695927
	0.696358		0.637755	0.937875		1.63773	1.84015	1.01456	0.957129
	0.925709		0.6037	0.887794		0.959728	1.07835	5.36396	5.06034
	1.06208		0.572741	0.842266		2.24143	2.51846	6.93222	6.53983
	1.13646		0.798742	1.17462		1.86791	2.09877	5.82266	5.49307
	1.6181		0.851372	1.25202		2.49397	2.80222	4.7007	4.43462
	0.558128		0.637755	0.937875		1.85551	2.08484	4.6945	4.42877
	1.29366		0.557262	0.819502		5.49413	6.17318	5.94043	5.60418
	0.0972571		1.00009	1.47073		3.36179	3.77729	5.72348	5.39951
	0.696358		-0.233752	-0.343753		0.73355	0.824214	4.49614	4.24164
	0.758345		0.652968	0.960247		2.25842	2.53755	Average	3.30537
	1.37821		0.696358	1.02406		2.07246	2.32861	STD	2.2005
	1.29143		0.727352	1.06963		4.11182	4.62003	SQT	3.74166
	0.468826		0.59718	0.878205		2.02907	2.27986	SEM	0.588108
	0.681647		0.498001	0.732354		6.40533	7.197
	0.530813		0.659166	0.969362		1.86171	2.09181
	0.413038		0.950504	1.3978		3.87628	4.35537
	0.402707		0.214784	0.315859		2.00428	2.252
	0.425435		0.252534	0.371373		4.242	4.76629
	0.597508		0.252534	0.371373		0.91951	1.03316
	0.557262		0.665365	0.978478		Average	2.56762
	0.814221		0.621974	0.914668		STD	1.70441
	0.582029		0.448412	0.659429		SQT	4.89898
	0.702769		1.17985	1.73508		SEM	0.347912
	0.538686		0.689912	1.01458
	0.693481		0.398574	0.586139
	0.653234		0.57193	0.841074
	0.479405		0.41717	0.613486		200ppm iron, DSS, day-8	200ppm iron, DSS, day-8	200ppm iron, DSS, day-10	200ppm iron, DSS, day-10
	0.398822		0.421303	0.619563		1.00926	1.134	0.623793	0.588484
	1.10547		0.673382	0.990268		0.786358	0.883548	0.673382	0.635266
	0.349233		0.758495	1.11543		0.764687	0.859199	0.623793	0.588484
	0.615776		0.643947	0.946981		0.798742	0.897463	0.539078	0.508564
	1.13027		0.678002	0.997061		0.715152	0.803542	0.320058	0.301941
	1.29143		0.662522	0.974297		0.944249	1.06095	0.640322	0.604078
	1.04348		0.631563	0.928769		0.712057	0.800064	3.70891	3.49897
	1.24866		1.0588	1.55705		0.67181	0.754843	4.2482	4.00773
	0.252534		0.637755	0.937875		5.79166	6.50749	9.74022	9.18888
	0.252534		0.634659	0.933322		4.53953	5.1006	4.50234	4.24749
	0.245715		0.118023	0.173563		3.40518	3.82604	4.04364	3.81475
	1.00629		1.02287	1.50423		2.07246	2.32861	6.63468	6.25913
	-0.0846738		1.40536	2.06671		2.20263	2.47487	5.32056	5.0194
	1.08687		0.867869	1.27628		3.05185	3.42905	3.08285	2.90834
	0.758345		0.696358	1.02406		1.14886	1.29086	Average	3.01225
			0.925709	1.36134		0.975298	1.09584	STD	2.57658
			1.06208	1.56188		1.63236	1.83411	SQT	3.74166
			1.13646	1.67127		1.05588	1.18638	SEM	0.688621
			1.6181	2.37956		0.727352	0.817249
			0.558128	0.820777		0.832729	0.935651
			1.29366	1.90244		1.92989	2.16842
			0.0972571	0.143025		1.52078	1.70874
			0.696358	1.02406		1.71294	1.92465
			0.758345	1.11521		2.60555	2.92758
			1.37821	2.02678		Average	1.94791
			1.29143	1.89916		STD	1.45651
			0.468826	0.68945		SQT	4.89898
			0.681647	1.00242		SEM	0.297309
			0.530813	0.780607
			0.413038	0.607409
			0.402707	0.592216		400ppm iron, DSS, day-8	400ppm iron, DSS, day-8	400ppm iron, DSS, day-10	400ppm iron, DSS, day-10
			0.425435	0.62564		0.86066	0.967033	0.658918	0.621621
			0.597508	0.878689		0.832797	0.935726	0.51015	0.481274
			0.557262	0.819502		1.02474	1.1514	0.590733	0.557295
			0.814221	1.19738		1.17954	1.32532	0.917196	0.865279
			0.582029	0.855925		1.15477	1.29749	0.361382	0.340927
			0.702769	1.03348		1.41792	1.59317	0.427501	0.403303
			0.538686	0.792186		1.07737	1.21053	3.81429	3.59839
			0.693481	1.01983		2.4922	2.80022	1.97328	1.86159
			0.653234	0.960639		4.11182	4.62003	6.70287	6.32346
			0.479405	0.705007		2.02287	2.27289	3.81429	3.59839
			0.398822	0.586503		6.40533	7.197	3.47336	3.27676
			1.10547	1.62569		1.86171	2.09181	2.14685	2.02533
			0.349233	0.513578		0.479405	0.538657	4.93625	4.65684
			0.615776	0.905552		1.39681	1.56945	3.20682	3.0253
			1.13027	1.66215		4.10563	4.61306	Average	2.2597
			1.29143	1.89916		3.34939	3.76336	STD	1.80268
			1.04348	1.53453		1.21767	1.36816	SQT	3.74166
			1.24866	1.83626		1.24184	1.39533	SEM	0.481786
			0.252534	0.371373		6.49211	7.29451
			0.252534	0.371373		1.92369	2.16145
			0.245715	0.361346		2.69853	3.03205
			1.00629	1.47984		1.8803	2.1127
			-0.0846738	-0.12452		2.53116	2.844
			1.08687	1.59834		2.59315	2.91365
			0.758345	1.11521		Average	2.54454
		Average	0.678627	0.997981		STD	1.77768
		STD		0.480831		SQT	4.89898
		SQT		10.583		SEM	0.362867
		SEM		0.0454342

## Sheet: Fig. 6
	Taxonomy	Ctr._day 1	Ctr._day 10	100ppm_DSSday 1	100ppm_DSS day 10	200ppm_DSS day 1	200ppm_DSS day 10	400ppm_DSS day 1	400ppm_DSS day 10
	Other	0	0	0	0	0	0	0	0
	Euryarchaeota	0	0	0	0	0	0	0	0
	Parvarchaeota	0	0	0	0	0	0	0	0
	Other	0.011	0.00633333	0.008	0.00516667	0.0074	0.00416667	0.00533333	0.00316667
	AD3	0	0	0	0	0	0	0	0
	Acidobacteria	0.00216667	0.00266667	0.00216667	0.00266667	0.0026	0.00333333	0.00233333	0.00383333
	Actinobacteria	0.0663333	0.0725	0.0676667	0.0848333	0.0708	0.0928333	0.0735	0.0981667
	Armatimonadetes	0.00666667	0.0075	0.007	0.00833333	0.0064	0.0095	0.00716667	0.0105
	Bacteroidetes	0.270333	0.249833	0.303833	0.307333	0.3246	0.313333	0.346167	0.272667
	Caldiserica	0	0	0	0	0	0	0	0
	Chlamydiae	0	0	0	0	0	0	0	0
	Chlorobi	0	0	0	0	0	0	0	0
	Chloroflexi	0	0.000166667	0	0	0	0.0005	0.000166667	0.000333333
	Cyanobacteria	0.191333	0.220167	0.198	0.256667	0.203	0.278667	0.207	0.302333
	Deferribacteres	0.000166667	0.000666667	0.000166667	0.000333333	0.0002	0.0005	0.000166667	0.000166667
	Elusimicrobia	0	0	0	0	0	0	0	0
	FBP	0	0.000333333	0.000166667	0.000333333	0.0002	0.000833333	0	0.000833333
	Fibrobacteres	0	0	0	0	0	0	0	0
	Firmicutes	0.269833	0.2415	0.213333	0.121333	0.2002	0.062	0.155667	0.0621667
	Fusobacteria	0.000833333	0.000833333	0.000333333	0.000833333	0.0008	0.001	0.0005	0.001
	GN02	0.000166667	0.0005	0.000333333	0.000166667	0.0002	0.000666667	0	0.0005
	Gemmatimonadetes	0.000833333	0.000833333	0.001	0.001	0.0008	0.001	0.001	0.00133333
	H-178	0	0	0	0	0	0	0	0
	Lentisphaerae	0	0	0	0	0	0	0	0
	NKB19	0	0	0	0	0	0	0	0
	Nitrospirae	0	0	0	0	0	0	0	0
	OD1	0.000833333	0.001	0.001	0.00116667	0.001	0.00116667	0.001	0.001
	OP11	0	0	0	0	0	0	0	0
	OP3	0	0	0	0	0	0	0	0
	OP8	0	0	0	0	0	0	0	0
	Planctomycetes	0.00416667	0.005	0.00466667	0.005	0.0046	0.00616667	0.0045	0.0065
	Proteobacteria	0.132167	0.151667	0.1385	0.1755	0.145	0.1965	0.148167	0.205833
	SAR406	0	0	0	0	0	0	0	0
	SBR1093	0	0	0	0	0	0	0	0
	SR1	0	0	0	0	0	0	0	0
	Spirochaetes	0	0	0	0	0	0	0	0
	TM6	0	0	0	0	0	0	0	0
	TM7	0.0163333	0.0163333	0.0165	0.0201667	0.0178	0.0226667	0.018	0.0248333
	Tenericutes	0.0241667	0.019	0.0355	0.0045	0.0114	0.0015	0.0253333	0.000666667
	Verrucomicrobia	0.001	0.00116667	0.00116667	0.00133333	0.0012	0.00166667	0.00133333	0.00116667
	WPS-2	0.000166667	0.000666667	0.000166667	0.000666667	0.0004	0.000833333	0.000333333	0.000833333
	WWE1	0	0	0	0	0	0	0	0
	Thermi	0.001	0.00116667	0.001	0.00116667	0.001	0.00133333	0.00116667	0.001
